# Supplementary material for: Prevalence of clinical malaria and household characteristics of patients in tribal districts of Pakistan
Source: PLoS Negl Trop Dis. 2021 May 3;15(5):e0009371. doi: 10.1371/journal.pntd.0009371 (PMC8118523; doi:10.1371/journal.pntd.0009371)
Supplement: S1 Fig — (XLSX) [file pntd.0009371.s001.xlsx]

## Sheet: Sheet1
Prevalence of malaria in six tribal districts of Kyber Pakhtunkhwa, Pakistan.
Hangu District	102
Orakzai District	122
Mohmand District	125
Khyber District	206
Kurram District	285
Bajaur District	287
